# Supplementary material for: Pan-chloroplast genomes of Hordeum reveal insights into chloroplast evolution in the Poaceae family
Source: Front Plant Sci. 2026 Jul 20;17:1881945. doi: 10.3389/fpls.2026.1881945 (PMC13429637; doi:10.3389/fpls.2026.1881945)
Supplement: Supplementary file 2 [file Table1.xlsx]

## Sheet: Source of raw data
Species	Accession	Raw sequencing data	Average sequencing depth	CNGBdb (https://db.cngb.org/cnsa/)
H. marinum		https://www.ncbi.nlm.nih.gov/sra/SRX8753608	1450×	N_002032538.1
H. brevisubulatum	95-3	https://ngdc.cncb.ac.cn/biosample/browse/SAMC3121535	8168×	N_002032539.1
H. brevisubulatum	55-2	https://ngdc.cncb.ac.cn/biosample/browse/SAMC3121533	12195×	N_002032540.1
H. brevisubulatum	82-1	https://ngdc.cncb.ac.cn/biosample/browse/SAMC3121528	12132×	N_002032541.1
H. brevisubulatum	85-1	https://ngdc.cncb.ac.cn/biosample/browse/SAMC3121531	18245×	N_002032542.1
H. brevisubulatum	54-1	https://ngdc.cncb.ac.cn/biosample/browse/SAMC3121532	10823×	N_002032543.1
H. brevisubulatum	98-1	https://ngdc.cncb.ac.cn/biosample/browse/SAMC3121534	18150×	N_002032544.1
H. brevisubulatum	97-7	https://ngdc.cncb.ac.cn/biosample/browse/SAMC3121536	16218×	N_002032545.1
H. brevisubulatum	94-1	https://ngdc.cncb.ac.cn/biosample/browse/SAMC3121537	14139×	N_002032546.1
H. brevisubulatum	86-2	https://ngdc.cncb.ac.cn/biosample/browse/SAMC3121538	18612×	N_002032547.1
H. brevisubulatum	83-1	https://ngdc.cncb.ac.cn/biosample/browse/SAMC3121527	22533×	N_002032548.1
H. brevisubulatum	81-1	https://ngdc.cncb.ac.cn/biosample/browse/SAMC3121530	15612×	N_002032549.1
H. brevisubulatum	84-1	https://ngdc.cncb.ac.cn/biosample/browse/SAMC3121529	17632×	N_002032550.1
H. bulbosum	1L_91	https://www.ncbi.nlm.nih.gov/sra/?term=SAMEA116823211	9566×	N_002032551.1
H. bulbosum	1L_123	https://www.ncbi.nlm.nih.gov/sra/?term=SAMEA116823209	6710×	N_002032552.1
H. spontaneum	Hs_N	https://www.ncbi.nlm.nih.gov/biosample/33865289	9728×	N_002032553.1
H. spontaneum	Hs_EC_S1	https://www.ncbi.nlm.nih.gov/biosample/33865288	13361×	N_002032554.1
H. distichon		https://www.ncbi.nlm.nih.gov/sra/SRR14826256	428×	N_002032555.1
H. trifurcatum		https://www.ncbi.nlm.nih.gov/sra/?term=SRR14082750	2240×	N_002032556.1
H. vulgare	HOR21599	https://www.ebi.ac.uk/ena/browser/view/ERS4201454?dataType=SAMPLE&show=reads	10631×	N_002032557.1
H. vulgare	ZDM01467	https://www.ebi.ac.uk/ena/browser/view/ERS4201447?dataType=SAMPLE&show=reads	25802×	N_002032558.1
H. vulgare	HOR9043	https://www.ebi.ac.uk/ena/browser/view/ERS4201459?dataType=SAMPLE&show=reads	14516×	N_002032559.1
H. vulgare	RGT_Planet	https://www.ebi.ac.uk/ena/browser/view/ERS4201463?dataType=SAMPLE&show=reads	5691×	N_002032560.1
H. vulgare	OUN333	https://www.ebi.ac.uk/ena/browser/view/ERS4201462?dataType=SAMPLE&show=reads	13266×	N_002032561.1
H. vulgare	Akshinriki	https://www.ebi.ac.uk/ena/browser/view/ERS4201448?dataType=SAMPLE&show=reads	6848×	N_002032562.1
H. jubatum		https://www.ncbi.nlm.nih.gov/sra/?term=SRR14826256	431×	N_002032563.1
H. stenostachys	403	https://ngdc.cncb.ac.cn/biosample/browse/SAMC3121562	6287×	N_002032564.1
H. stenostachys	401-1	https://ngdc.cncb.ac.cn/biosample/browse/SAMC3121561	4338×	N_002032565.1
H. pusillum	343	https://ngdc.cncb.ac.cn/biosample/browse/SAMC3121558	9431×	N_002032566.1
H. pusillum	341	https://ngdc.cncb.ac.cn/biosample/browse/SAMC3121559	13153×	N_002032567.1
H. pusillum	344-1	https://ngdc.cncb.ac.cn/biosample/browse/SAMC3121556	9686×	N_002032568.1
H. roshevitzii	312-5	https://ngdc.cncb.ac.cn/biosample/browse/SAMC3121541	17253×	N_002032569.1
H. roshevitzii	90-2	https://ngdc.cncb.ac.cn/biosample/browse/SAMC3121540	14187×	N_002032570.1
H. roshevitzii	89-4	https://ngdc.cncb.ac.cn/biosample/browse/SAMC3121539	13070×	N_002032571.1
H. bogdanii	49-3	https://ngdc.cncb.ac.cn/biosample/browse/SAMC3121553	5482×	N_002032572.1
H. bogdanii	37	https://ngdc.cncb.ac.cn/biosample/browse/SAMC3121546	7998×	N_002032573.1
H. bogdanii	36	https://ngdc.cncb.ac.cn/biosample/browse/SAMC3121545	5681×	N_002032574.1
H. bogdanii	225	https://ngdc.cncb.ac.cn/biosample/browse/SAMC3121547	12928×	N_002032575.1
H. bogdanii	42-1	https://ngdc.cncb.ac.cn/biosample/browse/SAMC3121549	1674×	N_002032576.1
H. bogdanii	39-12	https://ngdc.cncb.ac.cn/biosample/browse/SAMC3121544	3752×	N_002032577.1
H. bogdanii	41-1	https://ngdc.cncb.ac.cn/biosample/browse/SAMC3121552	2888×	N_002032578.1
H. bogdanii	47-6	https://ngdc.cncb.ac.cn/biosample/browse/SAMC3121543	5256×	N_002032579.1
H. bogdanii	40	https://ngdc.cncb.ac.cn/biosample/browse/SAMC3121542	1675×	N_002032580.1
Achnatherum inebrians		MW423581
Aegilops tauschii		MN258083
Agrostis stolonifera		NC_008591
Australopyrum retrofractum		NC_043840
Connorochloa tenuis		NC_037165
Cynodon dactylon		NC_034680
Elymus alashanicus		OL444890
Leymus chinensis		NC_044900
Littledalea alaica		NC_037519
Oryza sativa		NC_001320
Paspalum vaginatum		NC_039462
Phragmites australis		NC_022958
Psathyrostachys huashanica		NC_045871
Puccinellia distans		MW044608
Secale strictum		OL979486
Sorghum bicolor		NC_008602
Triticum timopheevii		LC655300
Zea mays		NC_001666
