# Supplementary material for: Pan-chloroplast genomes of Hordeum reveal insights into chloroplast evolution in the Poaceae family
Source: Front Plant Sci. 2026 Jul 20;17:1881945. doi: 10.3389/fpls.2026.1881945 (PMC13429637; doi:10.3389/fpls.2026.1881945)
Supplement: Supplementary file 3 [file Table2.xlsx]

## Sheet: chloroplast genome features
Species	Accession	Size(bp)	LSC(bp)	SSC(bp)	总IR(bp)	Number of genes	Number of unique genes	Number of tRNA genes	Number of rRNA genes	Overall GC content(%)
H.marinum		136989	81130	12715	43144	83	76	48	8	38.26
H.brevisubulatum	95-3	137038	81160	12732	43146	83	76	48	8	38.27
H.brevisubulatum	55-2	137083	81204	12733	43146	83	76	48	8	38.27
H.brevisubulatum	82-1	137033	81158	12731	43144	83	76	48	8	38.27
H.brevisubulatum	85-1	137036	81161	12731	43144	83	76	47	8	38.27
H.brevisubulatum	54-1	137130	81202	12742	43186	83	76	48	8	38.26
H.brevisubulatum	98-1	137148	81220	12742	43186	83	76	48	8	38.26
H.brevisubulatum	97-7	137148	81220	12742	43186	83	76	48	8	38.26
H.brevisubulatum	94-1	137148	81220	12742	43186	83	76	48	8	38.26
H.brevisubulatum	86-2	137147	81219	12742	43186	83	76	48	8	38.26
H.brevisubulatum	83-1	137149	81221	12742	43186	83	76	48	8	38.26
H.brevisubulatum	81-1	137149	81221	12742	43186	83	76	48	8	38.26
H.brevisubulatum	84-1	137149	81221	12742	43186	83	76	48	8	38.26
H.bulbosum	1L_91	136461	80596	12701	43164	83	76	48	8	38.32
H.bulbosum	1L_123	136462	80597	12701	43164	83	76	48	8	38.32
H.spontaneum	Hs_N	136538	80614	12778	43146	83	76	48	8	38.3
H.spontaneum	Hs_EC_S1	136543	80613	12784	43146	83	76	48	8	38.3
H.distichon		136462	80597	12701	43164	83	76	48	8	38.32
H.trifurcatum		136485	80620	12701	43164	83	76	48	9	38.32
H.vulgare	HOR21599	136462	80597	12701	43164	83	76	48	8	38.32
H.vulgare	ZDM01467	136462	80597	12701	43164	83	76	48	8	38.32
H.vulgare	HOR9043	136462	80597	12701	43164	83	76	48	8	38.32
H.vulgare	RGT_Planet	136462	80597	12701	43164	83	76	48	8	38.32
H.vulgare	OUN333	136463	80598	12701	43164	83	76	48	8	38.32
H.vulgare	Akshinriki	136461	80596	12701	43164	83	76	48	8	38.32
H.jubatum		136870	80855	12799	43216	83	76	48	9	38.25
H.stenostachys	403	137042	81067	12759	43216	83	76	48	9	38.29
H.stenostachys	401-1	136976	81052	12750	43174	83	76	48	8	38.29
H.pusillum	343	136800	80875	12751	43174	83	76	47	9	38.27
H.pusillum	341	136791	80872	12745	43174	83	76	47	9	38.28
H.pusillum	344-1	136772	80853	12745	43174	83	76	47	9	38.28
H.roshevitzii	312-5	137017	81092	12751	43174	83	76	48	9	38.25
H.roshevitzii	90-2	137017	81092	12751	43174	83	76	48	8	38.25
H.roshevitzii	89-4	137017	81092	12751	43174	83	76	48	8	38.25
H.bogdanii	49-3	137142	81174	12794	43174	83	76	48	9	38.23
H.bogdanii	37	137141	81169	12798	43174	83	76	48	9	38.23
H.bogdanii	36	137141	81169	12798	43174	83	76	48	9	38.23
H.bogdanii	225	137141	81169	12798	43174	83	76	48	8	38.23
H.bogdanii	42-1	137141	81169	12798	43174	83	76	48	9	38.23
H.bogdanii	39-12	137141	81169	12798	43174	83	76	48	9	38.23
H.bogdanii	41-1	137141	81169	12798	43174	83	76	48	9	38.23
H.bogdanii	47-6	137141	81169	12798	43174	83	76	48	9	38.23
H.bogdanii	40	137141	81169	12798	43174	83	76	48	9	38.23
Achnatherum inebrians		137714	81758	12682	43274	84	76	47	8	38.77
Aegilops tauschii		135890	79755	12774	43096	82	76	48	8	38.33
Agrostis stolonifera		136584	81612	12740	42232	84	76	47	8	38.45
Australopyrum retrofractum		135417	79502	12757	43158	83	76	48	8	38.38
Connorochloa tenuis		134985	80589	12768	41628	83	76	48	8	38.33
Cynodon dactylon		134297	79732	12521	42044	84	76	46	8	38.38
Elymus alashanicus		135072	80678	12768	41626	83	76	48	8	38.33
Leymus chinensis		136783	80947	12716	43120	84	76	48	8	38.42
Littledalea alaica		136840	80910	12830	43070	83	76	48	8	38.51
Oryza sativa		134525	80592	12335	41598	83	76	47	8	38.99
Paspalum vaginatum		140451	82265	12632	45554	84	76	47	8	38.64
Phragmites australis		137561	82327	12698	42536	83	76	46	8	36.65
Psathyrostachys huashanica		136632	81803	12763	42066	84	76	48	8	38.46
Puccinellia distans		135647	80015	12744	42888	84	76	47	8	38.32
Secale strictum		137063	81085	12816	43162	84	76	48	8	38.24
Sorghum bicolor		140754	83733	12503	44518	84	76	47	8	38.49
Triticum timopheevii		136118	80222	12790	43106	84	76	48	8	38.29
Zea mays		140384	82352	12536	45496	84	76	46	8	38.46
